# Supplementary material for: Investigation of genomic mutations and their association with phenotypic resistance to new and repurposed drugs in Mycobacterium tuberculosis complex clinical isolates
Source: J Antimicrob Chemother. 2023 Sep 23;78(11):2637–44. doi: 10.1093/jac/dkad252 (PMC10683940; doi:10.1093/jac/dkad252)
Supplement: dkad252_Supplementary_Data [file dkad252_supplementary_data.xlsx]

## Sheet: Supplementary Table S1
Supplementary Table 1: Candidate genes associated with bedaquiline, clofazimine, delamanid, pretomanid and linezolid
H37Rv gene	start	stop	type	Rv number	coding strand	associated antibiotic resistance	comment	length
mmpL5,mmpS5	775586	778905	CDS	Rv0676c	reverse	bedaquiline, clofazimine		3320
mmpR	778990	779487	CDS	Rv0678	forward	bedaquiline, clofazimine		498
mmpR upstream	778906	778989	intergenic		forward	bedaquiline, clofazimine	mmpS5-mmpR intergenic	84
pepQ	2859300	2860418	CDS	Rv2535c	reverse	bedaquiline, clofazimine		1119
pepQ upstream	2860419	2860451	intergenic		reverse	bedaquiline, clofazimine		33
Rv1979c	2221719	2223164	CDS	Rv1979c	reverse	bedaquiline, clofazimine		1446
Rv1979c upstream	2223165	2223342	intergenic		reverse	bedaquiline, clofazimine		178
ddn	3986844	3987299	CDS	Rv3547	forward	delamanid, pretomanid		456
ddn upstream	3986733	3986843	intergenic		forward	delamanid, pretomanid		111
fbiA upstream	3640142	3640542	intergenic		forward	delamanid, pretomanid		401
fbiA,B	3640543	3642881	CDS	Rv3261,Rv3262	forward	delamanid, pretomanid		2339
fbiC	1302931	1305501	CDS	Rv1173	forward	delamanid, pretomanid		2571
fbiC upstream	1302682	1302930	intergenic		forward	delamanid, pretomanid		249
fgd1	490783	491793	CDS	Rv0407	forward	delamanid, pretomanid		1011
fgd1 upstream	490706	490782	intergenic		forward	delamanid, pretomanid		77
Rv2983	3339118	3339762	CDS	Rv2983	forward	delamanid, pretomanid		645
rplC	800809	801462	CDS	Rv0701	forward	linezolid		654
rplC upstream	800793	800808	intergenic		forward	linezolid		16
rrl	1473658	1476795	rRNA	Rvnr02	forward	linezolid		3138
rrl upstream	1473383	1473657	intergenic		forward	linezolid		275

## Sheet: Supplementary Table S2
Supplementary Table S2: Table of mutations identified in BDQ/CFZ candidate genes of MTBC isolates by frequency.
Ile948Val mmpL5, a-129g Rv1979c , Thr794Ile mmpL5, Asp767Asn mmpL5 were found in >94 isolates and were previously reported in the WHO mutation catalogue as not associated with resistance (not represented in table).
Subst	Genome Pos	Gene	GeneName	Frequency	Mutation previously reported by	WHO classification
R473ins (ins_1419cgg)	2221746	Rv1979c	Rv1979c	15		uncertain significance
Gln106His (caa/caC)	778588	Rv0677c	mmpS5	10		not reported
Ser439Pro (tcc/Ccc)	777166	Rv0676c	mmpL5	5		not reported
Pro69Leu (ccc/cTc)	2860213	Rv2535c	pepQ	4	Battaglia et al 2020 - BDQ susceptible	uncertain significance
Val344Leu (gtc/Ctc)	777451	Rv0676c	mmpL5	4		uncertain significance
Tyr51Asn (tat/Aat)	2223014	Rv1979c	Rv1979c	4		uncertain significance
Ile104Thr (atc/aCc)	2222854	Rv1979c	Rv1979c	3		uncertain significance
Thr35Ala (act/Gct)	2223062	Rv1979c	Rv1979c	3		not reported
Val426Ile (gtt/Att)	2221889	Rv1979c	Rv1979c	3		uncertain significance
g-46t	778944	Rv0678 upstream	Rv0678 upstream	2		uncertain significance
t-49c	778941	Rv0678 upstream	Rv0678 upstream	2		not reported
Met146Thr (atg/aCg)	779426	Rv0678	mmpR	2		uncertain significance
Tyr300_ (tac/taA)	777581	Rv0676c	mmpL5	2		uncertain significance
Val247Ala (gtg/gCg)	777741	Rv0676c	mmpL5	2		uncertain significance
Lys935Thr (aag/aCg)	775677	Rv0676c	mmpL5	2		not reported
Gln707Lys (cag/Aag)	776362	Rv0676c	mmpL5	2		uncertain significance
Ser599Leu (tcg/tTg)	776685	Rv0676c	mmpL5	2		not reported
Trp598Arg (tgg/Agg)	776689	Rv0676c	mmpL5	2		uncertain significance
Phe144fs (del_432a)	2222733	Rv1979c	Rv1979c	2		not reported
Thr302Ala (acg/Gcg)	2222261	Rv1979c	Rv1979c	2		not reported
Ala10Val (gcg/gTg)	2223136	Rv1979c	Rv1979c	1		uncertain significance
Ala228Thr (gcg/Acg)	2222483	Rv1979c	Rv1979c	1		not reported
Ala247Val (gcg/gTg)	2222425	Rv1979c	Rv1979c	1		not reported
Arg254Ser (aga/agC)	2222403	Rv1979c	Rv1979c	1		not reported
Arg7Lys (aga/aAa)	2223145	Rv1979c	Rv1979c	1		not reported
Asp249Glu (gac/gaG)	2222418	Rv1979c	Rv1979c	1		uncertain significance
Gly95fs (ins_285g)	2222880	Rv1979c	Rv1979c	1		not reported
Asn40Ser (aac/aGc)	2860300	Rv2535c	pepQ	1		not reported
Asp573Gly (gat/gGt)	776763	Rv0676c	mmpL5	1		not reported
Phe46Leu (ttc/Ctc)	2860283	Rv2535c	pepQ	1		uncertain significance
Gln63Arg (cag/cGg)	2860231	Rv2535c	pepQ	1		not reported
Leu114Pro (ctg/cCg)	2860078	Rv2535c	pepQ	1		not reported
Val158Met (gtg/Atg)	2859947	Rv2535c	pepQ	1		not reported
Val298Ile (gtt/Att)	2859527	Rv2535c	pepQ	1	Battaglia et al 2020 - not tested	uncertain significance
Val45Leu (gtg/Ctg)	2860286	Rv2535c	pepQ	1		uncertain significance
Thr24Met (acg/aTg)	778835	Rv0677c	mmpS5	1		uncertain significance
Pro48Arg (ccg/cGg)	778763	Rv0677c	mmpS5	1		not reported
Ins-21 ttc	778969	Rv0678 upstream	Rv0678 upstream	1		uncertain significance
Ala59Val (gcg/gTg)	779165	Rv0678	mmpR	1	Villellas et al 2017 - BDQ resistant	uncertain significance
Asn4Thr (aac/aCc)	779000	Rv0678	mmpR	1	Battaglia et al 2019 - BDQ susceptible	uncertain significance
Ala318Thr (gcg/Acg)	777529	Rv0676c	mmpL5	1		not reported
Pro953Ser (ccc/Tcc)	775624	Rv0676c	mmpL5	1		uncertain significance
Thr909fs (del_2727g)	775754	Rv0676c	mmpL5	1		not reported
Ile355Ser (att/aGt)	2222101	Rv1979c	Rv1979c	1		not reported
His122Arg (cac/cGc)	778116	Rv0676c	mmpL5	1		uncertain significance
Arg254Gln (cgg/cAg)	777720	Rv0676c	mmpL5	1		not reported
Gly305Ser (ggc/Agc)	777568	Rv0676c	mmpL5	1		not reported
Met903Ile (atg/atT)	775772	Rv0676c	mmpL5	1		uncertain significance
Ile470Thr (atc/aCc)	2221756	Rv1979c	Rv1979c	1		not reported
Ser507Asn (agc/aAc)	776961	Rv0676c	mmpL5	1		not reported
Thr519Ala (acg/Gcg)	776926	Rv0676c	mmpL5	1		not reported
Val803Asp (gtc/gAc)	776073	Rv0676c	mmpL5	1		not reported
g-16a	2860436	Rv2535c upstream	pepQ upstream	1		not reported
Phe235Leu (ttc/ttG)	2222460	Rv1979c	Rv1979c	1		not reported
Phe261Leu (ttc/ttG)	2222382	Rv1979c	Rv1979c	1		not reported
Trp327_ (tgg/tAg)	2222185	Rv1979c	Rv1979c	1		not reported
Val35fs (ins_1053g)	2222112	Rv1979c	Rv1979c	1		not reported
Val384Phe (gtc/Ttc)	2222015	Rv1979c	Rv1979c	1		uncertain significance

## Sheet: Supplementary Table S3
Supplementary Table S3: Table of MTBC isolates with mutations identified in BDQ/CFZ candidate genes and pDST results (n=100). Isolates with co-occuring mutations are highlighted in yellow.
WGS no	Phenotypic DST profile	Lineage	Genomic Position	Type	Subst	Gene	GeneName	BDQ (1 mg/L)	CFZ (1 mg/L)
16IE07	PZA-R	EAI - 1.2.2	776073	SNP	Val803Asp (gtc/gAc)	Rv0676c	mmpL5	S	S
19IE01	DS-TB	Euro-American - 4.4.2	777166	SNP	Ser439Pro (tcc/Ccc)	Rv0676c	mmpL5	S	S
19IE06	DS-TB	EAI - 1.1.2	777720	SNP	Arg254Gln (cgg/cAg)	Rv0676c	mmpL5	S	S
19IE17	DS-TB	West-Africa 1 - 5	775754	Del (FRAMESHIFT)	Thr909fs (del_2727g)	Rv0676c	mmpL5	S	S
19IE173	DS-TB	X-type - 4.1.1.3	776362	SNP	Gln707Lys (cag/Aag)	Rv0676c	mmpL5	S	S
19IE177	ISO-R	Ural - 4.2.1	777451	SNP	Val344Leu (gtc/Ctc)	Rv0676c	mmpL5	S	S
19IE216	DS-TB	Euro-American - 4.4.2	777166	SNP	Ser439Pro (tcc/Ccc)	Rv0676c	mmpL5	S	S
19IE220	DS-TB	Euro-American - 4.4.2	777166	SNP	Ser439Pro (tcc/Ccc)	Rv0676c	mmpL5	S	S
19IE45	PZA-R	EAI - 1.1.1.1	777581	SNP (STOP)	Tyr300_ (tac/taA)	Rv0676c	mmpL5	S	S
19IE72	DS-TB	EAI Manila - 1.2.1	775772	SNP	Met903Ile (atg/atT)	Rv0676c	mmpL5	S	S
20IE03	DS-TB	Mainly T - 4.8	777568	SNP	Gly305Ser (ggc/Agc)	Rv0676c	mmpL5	S	S
20IE10	DS-TB	S-type - 4.4.1.1	776685	SNP	Ser599Leu (tcg/tTg)	Rv0676c	mmpL5	S	S
20IE105	STR-R	Ural - 4.2.1	777451	SNP	Val344Leu (gtc/Ctc)	Rv0676c	mmpL5	S	S
20IE117	DS-TB	X-type - 4.1.1.1	776961	SNP	Ser507Asn (agc/aAc)	Rv0676c	mmpL5	S	S
20IE126	DS-TB	EAI - 1.1.2	776926	SNP	Thr519Ala (acg/Gcg)	Rv0676c	mmpL5	S	S
20IE181	DS-TB	Euro-American - 4.4.2	777166	SNP	Ser439Pro (tcc/Ccc)	Rv0676c	mmpL5	S	S
20IE184	DS-TB	LAM - 4.3.3	776689	SNP	Trp598Arg (tgg/Agg)	Rv0676c	mmpL5	S	S
20IE190	DS-TB	LAM - 4.3.3	776689	SNP	Trp598Arg (tgg/Agg)	Rv0676c	mmpL5	S	S
20IE206	PZA-R	EAI - 1.1.1.1	777581	SNP (STOP)	Tyr300_ (tac/taA)	Rv0676c	mmpL5	S	S
20IE62	DS-TB	Euro-American - 4.4.2	777166	SNP	Ser439Pro (tcc/Ccc)	Rv0676c	mmpL5	S	S
20IE79	STR-R	Ural - 4.2.1	777451	SNP	Val344Leu (gtc/Ctc)	Rv0676c	mmpL5	S	S
21IE01	DS-TB	S-type - 4.4.1.1	776685	SNP	Ser599Leu (tcg/tTg)	Rv0676c	mmpL5	S	S
21IE20	DS-TB	X-type - 4.1.1.3	776362	SNP	Gln707Lys (cag/Aag)	Rv0676c	mmpL5	S	S
19IE234	DS-TB	Delhi-CAS - 3.1.2.1	775624, 778941, 778835	SNP, SNP, SNP	Pro953Ser (ccc/Tcc), t-49c, Thr24Met (acg/aTg)	Rv0676c, Rv0678 upstream, Rv0677c	mmpL5, Rv0678 upstream, mmpS5	S	S
20IE51	DS-TB	LAM - 4.3.4.1	777529, 2222015	SNP, SNP	Ala318Thr (gcg/Acg), Val384Phe (gtc/Ttc)	Rv0676c, Rv1979c	mmpL5, Rv1979c	S	S
21IE19	DS-TB	EAI - 1.1.1	778116, 2221756	SNP, SNP	His122Arg (cac/cGc), Ile470Thr (atc/aCc)	Rv0676c, Rv1979c	mmpL5, Rv1979c	S	S
20IE75	DS-TB	EAI Manila - 1.2.1	776990, 2222382	SNP, SNP	Ile497Ile (atc/atT), Phe261Leu (ttc/ttG)	Rv0676c, Rv1979c	mmpL5, Rv1979c	S	S
19IE44	DS-TB	Beijing - 2.2.1	775677, 2221889	SNP, SNP	Lys935Thr (aag/aCg), Val426Ile (gtt/Att)	Rv0676c, Rv1979c	mmpL5, Rv1979c	S	S
20IE128	DS-TB	Beijing - 2.2.1	775677, 2221889	SNP, SNP	Lys935Thr (aag/aCg), Val426Ile (gtt/Att)	Rv0676c, Rv1979c	mmpL5, Rv1979c	S	S
14IE31	DS-TB	Beijing - 2.2.1	778588	SNP	Gln106His (caa/caC)	Rv0677c	mmpS5	S	S
14IE32	DS-TB	Beijing - 2.2.1	778588	SNP	Gln106His (caa/caC)	Rv0677c	mmpS5	S	S
14IE33	DS-TB	Beijing - 2.2.1	778588	SNP	Gln106His (caa/caC)	Rv0677c	mmpS5	S	S
14IE34	DS-TB	Beijing - 2.2.1	778588	SNP	Gln106His (caa/caC)	Rv0677c	mmpS5	failed to grow	failed to grow
14IE35	DS-TB	Beijing - 2.2.1	778588	SNP	Gln106His (caa/caC)	Rv0677c	mmpS5	S	S
14IE43	DS-TB	Beijing - 2.2.1	778588	SNP	Gln106His (caa/caC)	Rv0677c	mmpS5	S	S
15IE18	DS-TB	Beijing - 2.2.1	778588	SNP	Gln106His (caa/caC)	Rv0677c	mmpS5	S	S
16IE32	DS-TB	Beijing - 2.2.1	778588	SNP	Gln106His (caa/caC)	Rv0677c	mmpS5	S	S
19IE15	DS-TB	Beijing - 2.2.1	778588	SNP	Gln106His (caa/caC)	Rv0677c	mmpS5	S	S
19IE81	DS-TB	Beijing - 2.2.1	778588	SNP	Gln106His (caa/caC)	Rv0677c	mmpS5	S	S
21IE07	DS-TB	Euro-American - 4.1.2	778763	SNP	Pro48Arg (ccg/cGg)	Rv0677c	mmpS5	S	S
07IE06	MDR	S-type - 4.4.1.1	779426	SNP	Met146Thr (atg/aCg)	Rv0678	mmpR	R	S
19IE55	ISO-R	Delhi-CAS - 3	779000	SNP	Asn4Thr (aac/aCc)	Rv0678	mmpR	S	S
20IE143	MDR	S-type - 4.4.1.1	779426	SNP	Met146Thr (atg/aCg)	Rv0678	mmpR	R	S
19IE78	DS-TB	mainly T - 4.8	778969	Ins	Ins-21 ttc	Rv0678 upstream	Rv0678 upstream	R	S
20IE65	DS-TB	Delhi-CAS - 3	778944	SNP	g-46t	Rv0678 upstream	Rv0678 upstream	S	S
20IE91	DS-TB	Delhi-CAS - 3	778944	SNP	g-46t	Rv0678 upstream	Rv0678 upstream	S	S
21IE38	DS-TB	Delhi-CAS - 3.1.2.1	778941	SNP	t-49c	Rv0678 upstream	Rv0678 upstream	S	S
21IE14	DS-TB	Ural - 4.2.1	779165, 777451	SNP, SNP	Ala59Val (gcg/gTg), Val344Leu (gtc/Ctc)	Rv0678, Rv0676c	mmpR, mmpL5	R	S
20IE145a	DS-TB	EAI Manila - 1.2.1	2223136	SNP	Ala10Val (gcg/gTg)	Rv1979c	Rv1979c	S	S
21IE37	DS-TB	X-type - 4.1.1.1	2222483	SNP	Ala228Thr (gcg/Acg)	Rv1979c	Rv1979c	S	S
19IE215	DS-TB	X-type - 4.1.1.1	2222425	SNP	Ala247Val (gcg/gTg)	Rv1979c	Rv1979c	S	S
21IE18	DS-TB	Delhi-CAS - 3	2222403	SNP	Arg254Ser (aga/agC)	Rv1979c	Rv1979c	S	S
15IE16	DS-TB	H37Rv-like - 4.9	2223145	SNP	Arg7Lys (aga/aAa)	Rv1979c	Rv1979c	S	S
20IE22	DS-TB	Delhi-CAS - 3	2222418	SNP	Asp249Glu (gac/gaG)	Rv1979c	Rv1979c	S	S
19IE180	DS-TB	LAM - 4.3.4.1	2222854	SNP	Ile104Thr (atc/aCc)	Rv1979c	Rv1979c	S	S
20IE119	DS-TB	LAM - 4.3.4.1	2222854	SNP	Ile104Thr (atc/aCc)	Rv1979c	Rv1979c	S	S
20IE37	DS-TB	LAM - 4.3.4.1	2222854	SNP	Ile104Thr (atc/aCc)	Rv1979c	Rv1979c	S	S
19IE199	DS-TB	LAM - 4.3.3	2222101	SNP	Ile355Ser (att/aGt)	Rv1979c	Rv1979c	S	S
20IE55	DS-TB	Delhi-CAS - 3	2222733	Del (FRAMESHIFT)	Phe144fs (del_432a)	Rv1979c	Rv1979c	S	S
20IE120	DS-TB	Delhi-CAS - 3	2222733	Del (FRAMESHIFT)	Phe144fs (del_432a)	Rv1979c	Rv1979c	S	S
16IE08	ISO-R, PZA-R	EAI Manila - 1.2.1	2222460	SNP	Phe235Leu (ttc/ttG)	Rv1979c	Rv1979c	S	S
06IE04	ISO-R	Cameroon - 4.6.2.2	2221746	Ins	R473ins (ins_1419cgg)	Rv1979c	Rv1979c	S	S
07IE03	ISO-R	Cameroon - 4.6.2.2	2221746	Ins	R473ins (ins_1419cgg)	Rv1979c	Rv1979c	S	S
07IE11	DS-TB	Cameroon - 4.6.2.2	2221746	Ins	R473ins (ins_1419cgg)	Rv1979c	Rv1979c	S	S
12IE37	MDR	Cameroon - 4.6.2.2	2221746	Ins	R473ins (ins_1419cgg)	Rv1979c	Rv1979c	S	S
12IE41	DS-TB	Cameroon - 4.6.2.2	2221746	Ins	R473ins (ins_1419cgg)	Rv1979c	Rv1979c	S	S
12IE42	STR-R	Cameroon - 4.6.2.2	2221746	Ins	R473ins (ins_1419cgg)	Rv1979c	Rv1979c	S	S
14IE37	ISO-R	Cameroon - 4.6.2.2	2221746	Ins	R473ins (ins_1419cgg)	Rv1979c	Rv1979c	S	S
14IE38	ISO-R	Cameroon - 4.6.2.2	2221746	Ins	R473ins (ins_1419cgg)	Rv1979c	Rv1979c	S	S
15IE19	ISO-R	Cameroon - 4.6.2.2	2221746	Ins	R473ins (ins_1419cgg)	Rv1979c	Rv1979c	S	S
17IE26	DS-TB	Cameroon - 4.6.2.2	2221746	Ins	R473ins (ins_1419cgg)	Rv1979c	Rv1979c	S	S
19IE14	ISO-R	Cameroon - 4.6.2.2	2221746	Ins	R473ins (ins_1419cgg)	Rv1979c	Rv1979c	S	S
19IE30	DS-TB	Cameroon - 4.6.2.2	2221746	Ins	R473ins (ins_1419cgg)	Rv1979c	Rv1979c	S	S
19IE48	DS-TB	Cameroon - 4.6.2.2	2221746	Ins	R473ins (ins_1419cgg)	Rv1979c	Rv1979c	S	S
20IE108	DS-TB	Cameroon - 4.6.2.2	2221746	Ins	R473ins (ins_1419cgg)	Rv1979c	Rv1979c	S	S
20IE13	DS-TB	Cameroon - 4.6.2.2	2221746	Ins	R473ins (ins_1419cgg)	Rv1979c	Rv1979c	S	S
19IE206	DS-TB	EAI - 1.1.2	2222261	SNP	Thr302Ala (acg/Gcg)	Rv1979c	Rv1979c	S	S
19IE73	PZA-R	EAI - 1.1.2	2222261	SNP	Thr302Ala (acg/Gcg)	Rv1979c	Rv1979c	S	S
01IE01	PZA-R	M. bovis - BOV	2223062	SNP	Thr35Ala (act/Gct)	Rv1979c	Rv1979c	S	S
09IE13	PZA-R	M. bovis - BOV	2223062	SNP	Thr35Ala (act/Gct)	Rv1979c	Rv1979c	S	S
12IE33a	PZA-R	M. bovis - BOV	2223062	SNP	Thr35Ala (act/Gct)	Rv1979c	Rv1979c	failed to grow	failed to grow
20IE141b	DS-TB	EAI Manila - 1.2.1	2222185	SNP (STOP)	Trp327_ (tgg/tAg)	Rv1979c	Rv1979c	S	S
19IE218	DS-TB	Beijing - 2.2.1.1	2223014	SNP	Tyr51Asn (tat/Aat)	Rv1979c	Rv1979c	S	S
20IE77	DS-TB	Beijing - 2.2.1.1	2223014	SNP	Tyr51Asn (tat/Aat)	Rv1979c	Rv1979c	S	S
20IE118	DS-TB	Beijing - 2.2.1	2222112	Ins (FRAMESHIFT)	Val351fs (Ins_1053g)	Rv1979c	Rv1979c	S	S
19IE139	DS-TB	Beijing - 2.2.1	2221889	SNP	Val426Ile (gtt/Att)	Rv1979c	Rv1979c	S	S
19IE47	DS-TB	Beijing - 2.2.1.1	2223014, 777741	SNP, SNP	Tyr51Asn (tat/Aat), Val247Ala (gtg/gCg)	Rv1979c, Rv0676c	Rv1979c, mmpL5	S	S
19IE49	DS-TB	Beijing - 2.2.1.1	2223014, 777741	SNP, SNP	Tyr51Asn (tat/Aat), Val247Ala (gtg/gCg)	Rv1979c, Rv0676c	Rv1979c, mmpL5	S	S
20IE47	DS-TB	EAI - 1.1.2	2860231	SNP	Gln63Arg (cag/cGg)	Rv2535c	pepQ	S	S
19IE222	DS-TB	mainly T - 4.8	2860078	SNP	Leu114Pro (ctg/cCg)	Rv2535c	pepQ	S	S
19IE153	MDR	mainly T - 4.8	2860283	SNP	Phe46Leu (ttc/Ctc)	Rv2535c	pepQ	S	S
20IE45	DS-TB	Euro-American - 4.4.1.2	2860213	SNP	Pro69Leu (ccc/cTc)	Rv2535c	pepQ	S	S
20IE70	DS-TB	Clade 1 - 4.4.1.2	2860213	SNP	Pro69Leu (ccc/cTc)	Rv2535c	pepQ	S	S
21IE29	DS-TB	Euro-American - 4.4.1.2	2860213	SNP	Pro69Leu (ccc/cTc)	Rv2535c	pepQ	S	S
21IE34	DS-TB	Euro-American - 4.4.1.2	2860213	SNP	Pro69Leu (ccc/cTc)	Rv2535c	pepQ	S	S
20IE189	DS-TB	Delhi-CAS - 3	2859947	SNP	Val158Met (gtg/Atg)	Rv2535c	pepQ	S	S
20IE179a	DS-TB	Mainly T - 4.8	2859527	SNP	Val298Ile (gtt/Att)	Rv2535c	pepQ	S	S
19IE182	DS-TB	Euro-American - 4.4.1	2860286	SNP	Val45Leu (gtg/Ctg)	Rv2535c	pepQ	S	S
20IE129	DS-TB	S-type - 4.4.1.1	2860436, 2222880	SNP, Ins (FRAMESHIFT)	g-16a, Gly95fs (ins_285g)	Rv2535c upstream, Rv1979c	pepQ upstream, Rv1979c	S	S
19IE60	DS-TB	X-type - 4.1.1	2860300, 776763	SNP, SNP	Asn40Ser (aac/aGc), Asp573Gly (gat/gGt)	Rv2535c, Rv0676c	pepQ, mmpL5	S	S

## Sheet: Supplementary Table S4
Supplementary Table S4: Table of mutations identified in DLM/PMD candidate genes of MTBC isolates by frequency
a-32g fbiC, c-117t fbiC, Lys270Met fgd1 were found in >64 isolates and Asp113Asn ddn was found in lineage 5 (not represented in table).
Subst	Genome Pos	Gene	GeneName	Frequency	Mutation previously reported by	WHO classification
Thr302Met (acg/aTg)	3641447	Rv3261	fbiA	28	Battaglia et al 2020 - DLM-susceptible	uncertain significance
Trp678Gly (tgg/Ggg)	1304962	Rv1173	fbiC	6	Battaglia et al 2020 - DLM-susceptible	uncertain significance
Lys448Arg (aag/aGg)	3642877	Rv3262	fbiB	4	Battaglia et al 2020 - DLM-susceptible	uncertain significance
Arg72Trp (cgg/Tgg)	3987057	Rv3547	ddn	3		uncertain significance
Thr273Ala (acg/Gcg)	1303747	Rv1173	fbiC	3	Battaglia et al 2020 - DLM-susceptible	uncertain significance
Asp90Asn (gac/Aac)	3339385	Rv2983	Rv2983	3		uncertain significance
Ala331Thr (gct/Act)	3641533	Rv3261	fbiA	2	Battaglia et al - DLM-susceptible	not reported
del-196a	3640347	Rv3261 upstream	fbiA upstream	2		not reported
Ala328Val (gcc/gTc)	3642517	Rv3262	fbiB	2		not reported
Asp311Ala (gat/gCt)	3642466	Rv3262	fbiB	2		not reported
Asp315Ala (gac/gCc)	3642478	Rv3262	fbiB	2	Battaglia et al 2020 - DLM-susceptible	not reported
Arg230Gln (cgg/cAg)	3642223	Rv3262	fbiB	2	Battaglia et al 2020 - DLM-susceptible	not reported
Ala524Gly (gcg/gGg)	1304501	Rv1173	fbiC	2	Battaglia et al 2020 - DLM-susceptible	uncertain significance
Lys8Arg (aag/aGg)	1302953	Rv1173	fbiC	2		not reported
c-4t	1302927	Rv1173 upstream	fbiC upstream	2		uncertain significance
g-110a	1302821	Rv1173 upstream	fbiC upstream	2		uncertain significance
Arg64Ser (cgt/Agt)	490972	Rv0407	fgd1	2		uncertain significance
_857fs (del_2570-2571ag)	1305500, 1305501	Rv1173	fbiC	1		not reported
Arg23Trp (cgg/Tgg)	3986910	Rv3547	ddn	1		uncertain significance
Arg31fs (del_92g)	3986935	Rv3547	ddn	1		uncertain significance
Asp15Asn (gac/Aac)	3986886	Rv3547	ddn	1		not reported
Tyr29del (del_85-87tac)	3986928, 3986929, 3986930	Rv3547	ddn	1	Reichmuth et al 2020	uncertain significance
a-99c	3986745	Rv3547 upstream	ddn upstream	1		uncertain significance
Ile208Val (atc/Gtc)	3641164	Rv3261	fbiA	1	Battaglia et al 2020 - DLM-susceptible	uncertain significance
Asp292Gly (gac/gGc)	3641417	Rv3261	fbiA	1		not reported
Gly78Ser (ggc/Agc)	3640774	Rv3261	fbiA	1		uncertain significance
Gly8Ala (ggt/gCt)	3640565	Rv3261	fbiA	1		not reported
Ins-277t	3640266	Rv3261 upstream	fbiA upstream	1		not reported
t-332g	3640211	Rv3261 upstream	fbiA upstream	1		not reported
a-225g	3640318	Rv3261 upstream	fbiA upstream	1		not reported
c-392t	3640151	Rv3261 upstream	fbiA upstream	1		not reported
a-176g	3640367	Rv3261 upstream	fbiA upstream	1		not reported
a-239g	3640304	Rv3261 upstream	fbiA upstream	1		not reported
c-152t	3640391	Rv3261 upstream	fbiA upstream	1		not reported
c-235g	3640308	Rv3261 upstream	fbiA upstream	1		not reported
c-235t	3640308	Rv3261 upstream	fbiA upstream	1		not reported
t-251c	3640292	Rv3261 upstream	fbiA upstream	1		not reported
t-290c	3640253	Rv3261 upstream	fbiA upstream	1		not reported
a-274t	3640268	Rv3261 upstream	fbiA upstream	1		not reported
t-275g	3640269	Rv3261 upstream	fbiA upstream	1		not reported
Ala171Thr (gcg/Acg)	3642045	Rv3262	fbiB	1		not reported
Arg409Cys (cgc/Tgc)	3642759	Rv3262	fbiB	1		not reported
Arg265Gln (cgg/cAg)	3642328	Rv3262	fbiB	1		uncertain significance
Asp343Asn (gac/Aac)	3642561	Rv3262	fbiB	1		not reported
Asp90Glu (gac/gaG)	3641804	Rv3262	fbiB	1	Battaglia et al 2020 - DLM-susceptible	not reported
Gly19Glu (ggg/gAg)	3641590	Rv3262	fbiB	1		not reported
Leu447Arg (ctg/cGg)	3642874	Rv3262	fbiB	1	Battaglia et al 2020 - DLM-susceptible	uncertain significance
Ser30Thr (agc/aCc)	3641623	Rv3262	fbiB	1		not reported
Pro396Leu (ccc/cTc)	1304117	Rv1173	fbiC	1		not reported
_857Trp (tag/tGg)	1305500	Rv1173	fbiC	1		not reported
Ala856fs (del_2567-2571 cctag)	1305497, 1305498	Rv1173	fbiC	1		not reported
Arg330Pro (cgc/cCc)	1303919	Rv1173	fbiC	1		not reported
Gly841Cys (ggc/Tgc)	1305451	Rv1173	fbiC	1		not reported
Phe470Leu (ttc/ttG)	1304340	Rv1173	fbiC	1		not reported
Met196Val (atg/Gtg)	1303516	Rv1173	fbiC	1		not reported
Val324Ala (gtg/gCg)	1303901	Rv1173	fbiC	1		not reported
Val41Met (gtg/Atg)	1303051	Rv1173	fbiC	1	Battaglia et al 2020 - DLM-susceptible	uncertain significance
c-56t	1302875	Rv1173 upstream	fbiC upstream	1	Battaglia et al 2020 - not tested	not reported
g-11a	1302920	Rv1173 upstream	fbiC upstream	1	Battaglia et al 2020 - DLM-susceptible	uncertain significance
t-44c	1302887	Rv1173 upstream	fbiC upstream	1		uncertain significance
Ala2Val (gct/gTt)	490787	Rv0407	fgd1	1		uncertain significance
Asp289Glu (gac/gaG)	491649	Rv0407	fgd1	1		not reported
Gly152Ala (ggc/gCc)	491237	Rv0407	fgd1	1		not reported
Gly169Asp (ggc/gAc)	491288	Rv0407	fgd1	1		not reported
Arg187His (cgc/cAc)	491342	Rv0407	fgd1	1	Battaglia et al 2020 - DLM-susceptible	uncertain significance
Ile13Leu (atc/Ctc)	3339154	Rv2983	Rv2983	1		uncertain significance
Arg171His (cgc/cAc)	3339629	Rv2983	Rv2983	1		not reported
Ala107Val (gcc/gTc)	3339437	Rv2983	Rv2983	1		not reported
g-95a	3339023	Rv2983 upstream	Rv2983 upstream	1		not reported

## Sheet: Supplementary Table S5
Supplementary Table S5: Table of MTBC isolates with mutations identified in DLM/PMD candidate genes and pDST results (n=114). Isolates with co-occuring mutations are highlighted in yellow.
WGS no.	phenotypic DST profile	Lineage	Genomic Positon	Type	Subst	Gene	GeneName	DLM (0.06 mg/L)	PMD (2 mg/L)
16IE38	PZA-R	EAI - 1.1.1	3986745	SNP	a-99c	Rv3547 upstream	ddn upstream	S
17IE40	MDR	Ural - 4.2.1	3986886	SNP	Asp15Asn (gac/Aac)	Rv3547	ddn	S
18IE02	PZA-R	EAI Manila - 1.2.1	3987057	SNP	Arg72Trp (cgg/Tgg)	Rv3547	ddn	S
18IE33	PZA-R	EAI - 1.1.2	3987057	SNP	Arg72Trp (cgg/Tgg)	Rv3547	ddn	S
19IE114	DS-TB	Beijing - 2.2.1	3986928, 3986929, 3986930	Del	Tyr29del (del_85-87tac)	Rv3547	ddn	R	R
19IE77	DS-TB	Delhi-CAS - 3	3986935	Del (FRAMESHIFT)	Arg31fs (del_92g)	Rv3547	ddn	R	R
20IE126	DS-TB	EAI - 1.1.2	3987057	SNP	Arg72Trp (cgg/Tgg)	Rv3547	ddn	S
20IE207b	DS-TB	LAM - 4.3.2	3986910	SNP	Arg23Trp (cgg/Tgg)	Rv3547	ddn	S
19IE86	DS-TB	Delhi-CAS - 3	3641623, 3642877	SNP, SNP	Ser30Thr (agc/aCc), Lys448Arg (aag/aGg)	Rv3262, Rv3262	fbiB, fbiB	S
20IE200	DS-TB	EAI Manila - 1.2.1	3642328, 3642759	SNP, SNP	Arg265Gln (cgg/cAg), Arg409Cys (cgc/Tgc)	Rv3262, Rv3262	fbiB, fbiB	S
16IE07	PZA-R	EAI - 1.2.2	3642045, 491237	SNP, SNP	Ala171Thr (gcg/Acg), Gly152Ala (ggc/gCc)	Rv3262, Rv0407	fbiB, fgd1	S
01IE01	PZA-R	M. bovis - BOV	3642223	SNP	Arg230Gln (cgg/cAg)	Rv3262	fbiB	S							S
09IE13	PZA-R	M. bovis - BOV	3642561	SNP	Asp343Asn (gac/Aac)	Rv3262	fbiB	S
10IE32a	PZA-R	M. bovis - BOV	3642478	SNP	Asp315Ala (gac/gCc)	Rv3262	fbiB	S
15IE28a	PZA-R	M. bovis - BOV	3642517	SNP	Ala328Val (gcc/gTc)	Rv3262	fbiB	S
16IE42a	PZA-R	M. bovis - BOV	3642517	SNP	Ala328Val (gcc/gTc)	Rv3262	fbiB	S
18IE36	DS-TB	H37Rv-like - 4.9	3642466	SNP	Asp311Ala (gat/gCt)	Rv3262	fbiB	S
18IE38b	PZA-R	M. bovis - BOV	3642478	SNP	Asp315Ala (gac/gCc)	Rv3262	fbiB	S
18IE40a	PZA-R	M. bovis - BOV	3641590	SNP	Gly19Glu (ggg/gAg)	Rv3262	fbiB	S
19IE164	DS-TB	Delhi-CAS - 3	3642877	SNP	Lys448Arg (aag/aGg)	Rv3262	fbiB	S
20IE109	DS-TB	Delhi-CAS - 3	3641804	SNP	Asp90Glu (gac/gaG)	Rv3262	fbiB	S
20IE154	DS-TB	Delhi-CAS - 3	3642877	SNP	Lys448Arg (aag/aGg)	Rv3262	fbiB	S
20IE168	DS-TB	Delhi-CAS - 3	3642877	SNP	Lys448Arg (aag/aGg)	Rv3262	fbiB	S
21IE35	DS-TB	H37Rv-like - 4.9	3642466	SNP	Asp311Ala (gat/gCt)	Rv3262	fbiB	S
21IE52	ISO-R	mainly T - 4.8	3642874	SNP	Leu447Arg (ctg/cGg)	Rv3262	fbiB	S
09IE10	ISO-R, PZA-R	M. bovis - BOV	3641533, 3642478	SNP, SNP	Ala331Thr (gct/Act), Asp315Ala (gac/gCc)	Rv3261, Rv3262	fbiA, fbiB	failed to grow
09IE11	ISO-R, PZA-R	M. bovis - BOV	3641533, 3642478	SNP, SNP	Ala331Thr (gct/Act), Asp315Ala (gac/gCc)	Rv3261, Rv3262	fbiA, fbiB	S
20IE163a	DS-TB	X-type - 4.1.1.1	3641447, 1303516	SNP, SNP	Thr302Met (acg/aTg), Met196Val (atg/Gtg)	Rv3261, Rv1173	fbiA, fbiC	S
20IE185	DS-TB	X-type - 4.1.1.1	3641447, 491342	SNP, SNP	Thr302Met (acg/aTg), Arg187His (cgc/cAc)	Rv3261, Rv0407	fbiA, fgd1	S
19IE139	DS-TB	Beijing - 2.2.1	3640268, 3640269	SNP, SNP	t-275g, a-274t	Rv3261 upstream, Rv3261 upstream	fbiA upstream, fbiA upstream	S
05IE04	MDR	Beijing - 2.2.1	3640318	SNP	a-225g	Rv3261 upstream	fbiA upstream	S
10IE42	DS-TB	Euro-American - 4.6.2	3640347	Del	del-196a	Rv3261 upstream	fbiA upstream	S
13IE57	MDR	LAM - 4.3.4.2.1	3640266	Ins	Ins-277t	Rv3261 upstream	fbiA upstream	S
19IE06	DS-TB	EAI - 1.1.2	3640468	SNP	g-75c	Rv3261 upstream	fbiA upstream	S
19IE140	DS-TB	LAM - 4.3.2.1	3640367	SNP	a-176g	Rv3261 upstream	fbiA upstream	S
20IE108	DS-TB	Cameroon - 4.6.2.2	3640347	Del	del-196a	Rv3261 upstream	fbiA upstream	S
20IE136	DS-TB	EAI Manila - 1.2.1	3640391	SNP	c-152t	Rv3261 upstream	fbiA upstream	S
20IE196	DS-TB	Mainly T - 4.8	3640151	SNP	c-392t	Rv3261 upstream	fbiA upstream	S
20IE24	DS-TB	Mainly T - 4.8	3640304	SNP	a-239g	Rv3261 upstream	fbiA upstream	R	S
20IE47	DS-TB	EAI - 1.1.2	3640253	SNP	t-290c	Rv3261 upstream	fbiA upstream	S
20IE57	DS-TB	S-type - 4.4.1.1	3640292	SNP	t-251c	Rv3261 upstream	fbiA upstream	S
20IE58	DS-TB	Euro-American - 4	3640308	SNP	c-235t	Rv3261 upstream	fbiA upstream	S
21IE02	DS-TB	EAI - 1.1.2	3640468	SNP	g-75c	Rv3261 upstream	fbiA upstream	S
21IE14	DS-TB	Ural - 4.2.1	3640308	SNP	c-235g	Rv3261 upstream	fbiA upstream	S
21IE48	MDR	Beijing - 2.2.1	3640211	SNP	t-332g	Rv3261 upstream	fbiA upstream	S
01IE04	MDR	X-type - 4.1.1.1	3641447	SNP	Thr302Met (acg/aTg)	Rv3261	fbiA	S
16IE34	DS-TB	X-type - 4.1.1.1	3641447	SNP	Thr302Met (acg/aTg)	Rv3261	fbiA	S
17IE27	DS-TB	X-type - 4.1.1.1	3641447	SNP	Thr302Met (acg/aTg)	Rv3261	fbiA	S
18IE14	DS-TB	X-type - 4.1.1.1	3641447	SNP	Thr302Met (acg/aTg)	Rv3261	fbiA	S
19IE09	DS-TB	X-type - 4.1.1.1	3641447	SNP	Thr302Met (acg/aTg)	Rv3261	fbiA	S
19IE112	DS-TB	X-type - 4.1.1.1	3641447	SNP	Thr302Met (acg/aTg)	Rv3261	fbiA	S
19IE127	DS-TB	X-type - 4.1.1.1	3641447	SNP	Thr302Met (acg/aTg)	Rv3261	fbiA	S
19IE128	DS-TB	X-type - 4.1.1.1	3641447	SNP	Thr302Met (acg/aTg)	Rv3261	fbiA	S
19IE130	DS-TB	X-type - 4.1.1.1	3641447	SNP	Thr302Met (acg/aTg)	Rv3261	fbiA	S
19IE131	DS-TB	X-type - 4.1.1.1	3641447	SNP	Thr302Met (acg/aTg)	Rv3261	fbiA	S
19IE142	DS-TB	X-type - 4.1.1.1	3641447	SNP	Thr302Met (acg/aTg)	Rv3261	fbiA	S
19IE176	DS-TB	X-type - 4.1.1.1	3641447	SNP	Thr302Met (acg/aTg)	Rv3261	fbiA	S
19IE189	DS-TB	X-type - 4.1.1.1	3641447	SNP	Thr302Met (acg/aTg)	Rv3261	fbiA	S
19IE210	DS-TB	X-type - 4.1.1.1	3641447	SNP	Thr302Met (acg/aTg)	Rv3261	fbiA	S
19IE215	DS-TB	X-type - 4.1.1.1	3641447	SNP	Thr302Met (acg/aTg)	Rv3261	fbiA	S
19IE237	DS-TB	X-type - 4.1.1.1	3641447	SNP	Thr302Met (acg/aTg)	Rv3261	fbiA	S
19IE54	DS-TB	X-type - 4.1.1.1	3641447	SNP	Thr302Met (acg/aTg)	Rv3261	fbiA	S
19IE67	DS-TB	X-type - 4.1.1.1	3641447	SNP	Thr302Met (acg/aTg)	Rv3261	fbiA	S
20IE05	DS-TB	H37Rv-like - 4.9	3641417	SNP	Asp292Gly (gac/gGc)	Rv3261	fbiA	S
20IE07	DS-TB	X-type - 4.1.1.1	3641447	SNP	Thr302Met (acg/aTg)	Rv3261	fbiA	S
20IE113	DS-TB	X-type - 4.1.1.1	3641447	SNP	Thr302Met (acg/aTg)	Rv3261	fbiA	S
20IE117	DS-TB	X-type - 4.1.1.1	3641447	SNP	Thr302Met (acg/aTg)	Rv3261	fbiA	S
20IE133	DS-TB	Mainly T - 4.8	3640565	SNP	Gly8Ala (ggt/gCt)	Rv3261	fbiA	R	S
20IE138	DS-TB	X-type - 4.1.1.1	3641447	SNP	Thr302Met (acg/aTg)	Rv3261	fbiA	S
20IE195	DS-TB	Euro-American - 4.1.2	3641164	SNP	Ile208Val (atc/Gtc)	Rv3261	fbiA	S
21IE33	DS-TB	X-type - 4.1.1.1	3641447	SNP	Thr302Met (acg/aTg)	Rv3261	fbiA	S
21IE37	DS-TB	X-type - 4.1.1.1	3641447	SNP	Thr302Met (acg/aTg)	Rv3261	fbiA	S
21IE40	DS-TB	X-type - 4.1.1.1	3641447	SNP	Thr302Met (acg/aTg)	Rv3261	fbiA	S
21IE51	DS-TB	X-type - 4.1.1.1	3641447	SNP	Thr302Met (acg/aTg)	Rv3261	fbiA	S
21IE72	DS-TB	Haarlem - 4.1.2.1	3640774	SNP	Gly78Ser (ggc/Agc)	Rv3261	fbiA	S
16IE37	PZA-R	EAI - 1.1.3	3339437, 3642223	SNP, SNP	Ala107Val (gcc/gTc), Arg230Gln (cgg/cAg)	Rv2983, Rv3262	Rv2983, fbiB	S
19IE04	STR-R	Euro-American - 4.5	3339629, 491288	SNP, SNP	Arg171His (cgc/cAc), Gly169Asp (ggc/gAc)	Rv2983, Rv0407	Rv2983, fgd1	S
20IE34	DS-TB	EAI - 1.1.2	3339023	SNP	g-95a	Rv2983 upstream	Rv2983 upstream	S
11IE34a	DS-TB	H37Rv-like - 4.9	3339385	SNP	Asp90Asn (gac/Aac)	Rv2983	Rv2983	S
11IE35	DS-TB	H37Rv-like - 4.9	3339385	SNP	Asp90Asn (gac/Aac)	Rv2983	Rv2983	S
12IE34	PZA-R	M. bovis - BOV	3339154	SNP	Ile13Leu (atc/Ctc)	Rv2983	Rv2983	S
15IE16	DS-TB	H37Rv-like - 4.9	3339385	SNP	Asp90Asn (gac/Aac)	Rv2983	Rv2983	S
21IE74	MDR	Delhi-CAS - 3	1304117, 491649	SNP, SNP	Pro396Leu (ccc/cTc), Asp289Glu (gac/gaG)	Rv1173, Rv0407	fbiC, fgd1	S
13IE62	DS-TB	mainly T - 4.8	1302875	SNP	c-56t	Rv1173 upstream	fbiC upstream	S
18IE03	STR-R, PZA-R	EAI Manila - 1.2.1	1302821	SNP	g-110a	Rv1173 upstream	fbiC upstream	S
19IE78	DS-TB	mainly T - 4.8	1302887	SNP	t-44c	Rv1173 upstream	fbiC upstream	S
20IE10	DS-TB	S-type - 4.4.1.1	1302927	SNP	c-4t	Rv1173 upstream	fbiC upstream	S
20IE107	DS-TB	Haarlem - 4.1.2.1	1302920	SNP	g-11a	Rv1173 upstream	fbiC upstream	S
21IE01	DS-TB	S-type - 4.4.1.1	1302927	SNP	c-4t	Rv1173 upstream	fbiC upstream	S
21IE53	DS-TB	EAI Manila - 1.2.1	1302821	SNP	g-110a	Rv1173 upstream	fbiC upstream	S
11IE38a	PZA-R	M. bovis - BOV	1305500, 1305501	Del (FRAMESHIFT)	_857fs (del_2570-2571ag)	Rv1173	fbiC	S
11IE48	MDR	LAM - 4.3.3	1304962	SNP	Trp678Gly (tgg/Ggg)	Rv1173	fbiC	S
14IE49	MDR	LAM - 4.3.3	1304962	SNP	Trp678Gly (tgg/Ggg)	Rv1173	fbiC	S
14IE50	MDR	LAM - 4.3.3	1304962	SNP	Trp678Gly (tgg/Ggg)	Rv1173	fbiC	S
14IE51	MDR	LAM - 4.3.3	1304962	SNP	Trp678Gly (tgg/Ggg)	Rv1173	fbiC	S
17IE38	MDR	LAM - 4.3.3	1304962	SNP	Trp678Gly (tgg/Ggg)	Rv1173	fbiC	S
19IE169	DS-TB	Haarlem - 4.1.2.1	1304340	SNP	Phe470Leu (ttc/ttG)	Rv1173	fbiC	S
19IE179	DS-TB	mainly T - 4.8	1303747	SNP	Thr273Ala (acg/Gcg)	Rv1173	fbiC	S
19IE44	DS-TB	Beijing - 2.2.1	1302953	SNP	Lys8Arg (aag/aGg)	Rv1173	fbiC	S
19IE57	DS-TB	Mainly T - 4.8	1303747	SNP	Thr273Ala (acg/Gcg)	Rv1173	fbiC	S
20IE124	ISO-R	Delhi-CAS - 3	1303901	SNP	Val324Ala (gtg/gCg)	Rv1173	fbiC	S
20IE128	DS-TB	Beijing - 2.2.1	1302953	SNP	Lys8Arg (aag/aGg)	Rv1173	fbiC	S
20IE139a	DS-TB	Haarlem - 4.1.2.1	1305500	SNP	_857Trp (tag/tGg)	Rv1173	fbiC	S
20IE145a	DS-TB	EAI Manila - 1.2.1	1303051	SNP	Val41Met (gtg/Atg)	Rv1173	fbiC	S
20IE35	DS-TB	Euro-American - 4	1304501	SNP	Ala524Gly (gcg/gGg)	Rv1173	fbiC	S
20IE36	DS-TB	Euro-American - 4	1304501	SNP	Ala524Gly (gcg/gGg)	Rv1173	fbiC	S
20IE85	PZA-R	EAI Manila - 1.2.1	1303919	SNP	Arg330Pro (cgc/cCc)	Rv1173	fbiC	S
20IE88	ISO-R, STR-R	LAM - 4.3.3	1304962	SNP	Trp678Gly (tgg/Ggg)	Rv1173	fbiC	S
21IE12	DS-TB	Haarlem - 4.1.2.1	1305451	SNP	Gly841Cys (ggc/Tgc)	Rv1173	fbiC	S
21IE79b	DS-TB	Mainly T - 4.8	1303747	SNP	Thr273Ala (acg/Gcg)	Rv1173	fbiC	S
21IE86	DS-TB	Delhi-CAS - 3	1305497, 1305498, 1305499, 1305500, 1305501	Del (FRAMESHIFT)	Ala856fs (del_2567-2571 cctag)	Rv1173	fbiC	S
13IE55	MDR	Euro-American - 4.2.2	490787	SNP	Ala2Val (gct/gTt)	Rv0407	fgd1	S
19IE45	PZA-R	EAI - 1.1.1.1	490972	SNP	Arg64Ser (cgt/Agt)	Rv0407	fgd1	S
20IE206	PZA-R	EAI - 1.1.1.1	490972	SNP	Arg64Ser (cgt/Agt)	Rv0407	fgd1	S

## Sheet: Supplementary Table S6
Supplementary Table S6: Table of non duplicate MTBC isolates with mutations in candidate genes and phenotypic DST results for BDQ, CFZ, DLM and LZD in the study
Clinical isolates with mutations in rplC are indicated by (*)
Lab no.	WGS no	Drug resistance profile	Lineage	BDQ (1 mg/L)	CFZ (1 mg/L)	DLM (0.06 mg/L)	LZD (1 mg/L)
M,19.040170	19IE173	DS-TB	X-type - 4.1.1.3	S	S	S	S
M,21.040033	21IE20	DS-TB	X-type - 4.1.1.3	S	S	S	S
FN1279	01IE04	MDR	X-type - 4.1.1.1	S	S	S	S
M,16.040260	16IE34	DS-TB	X-type - 4.1.1.1	S	S	S	S
M,17.040277	17IE27	DS-TB	X-type - 4.1.1.1	S	S	S	S
M,18.040125	18IE14	DS-TB	X-type - 4.1.1.1	S	S	S	S
M,19.040517	19IE09	DS-TB	X-type - 4.1.1.1	S	S	S	S
M,19.040300	19IE112	DS-TB	X-type - 4.1.1.1	S	S	S	S
M,19.040242	19IE127	DS-TB	X-type - 4.1.1.1	S	S	S	S
M,19.040258	19IE128	DS-TB	X-type - 4.1.1.1	S	S	S	S
M,19.040224	19IE130	DS-TB	X-type - 4.1.1.1	S	S	S	S
M,19.040245	19IE131	DS-TB	X-type - 4.1.1.1	S	S	S	S
M,19.040206	19IE142	DS-TB	X-type - 4.1.1.1	S	S	S	S
M,19.040164	19IE176	DS-TB	X-type - 4.1.1.1	S	S	S	S
M,19.011105	19IE189	DS-TB	X-type - 4.1.1.1	S	S	S	S
M,19.010490	19IE210	DS-TB	X-type - 4.1.1.1	S	S	S	S
M,19.040153	19IE215	DS-TB	X-type - 4.1.1.1	S	S	S	S
M,19.040019	19IE237	DS-TB	X-type - 4.1.1.1	S	S	S	S
M,19.040358	19IE67	DS-TB	X-type - 4.1.1.1	S	S	S	S
M,20.040027	20IE07	DS-TB	X-type - 4.1.1.1	S	S	S	S
M,20.040239	20IE113	DS-TB	X-type - 4.1.1.1	S	S	S	S
M,20.040238	20IE117	DS-TB	X-type - 4.1.1.1	S	S	S	S
M,20.040280	20IE138	DS-TB	X-type - 4.1.1.1	S	S	S	S
M,20.040371	20IE163a	DS-TB	X-type - 4.1.1.1	S	S	S	S
M,20.013075	20IE185	DS-TB	X-type - 4.1.1.1	S	S	S	S
M,21.040063	21IE33	DS-TB	X-type - 4.1.1.1	S	S	S	S
M,21.040078	21IE37	DS-TB	X-type - 4.1.1.1	S	S	S	S
M,21.040082	21IE40	DS-TB	X-type - 4.1.1.1	S	S	S	S
M,21.040095	21IE51	DS-TB	X-type - 4.1.1.1	S	S	S	S
M,19.040425	19IE60	DS-TB	X-type - 4.1.1	S	S	S	S
M,19.013791	19IE54	DS-TB	X Type - 4.1.1.1	S	S	S	S
M,19.040488	19IE17	DS-TB	West-Africa 1 - 5	S	S	S	S
M,17.040407	17IE40	MDR	Ural - 4.2.1	S	S	S	S
M,19.040160	19IE177	ISO-R	Ural - 4.2.1	S	S	S	S
M,20.040215	20IE105	STR-R	Ural - 4.2.1	S	S	S	S
M,20.040184	20IE79	STR-R	Ural - 4.2.1	S	S	S	S
M,21.010175	21IE14	DS-TB	Ural - 4.2.1	R	S	S	S
M,07.0157254	07IE06	MDR	S-type - 4.4.1.1	R	S	S	S
M,20.010268	20IE10	DS-TB	S-type - 4.4.1.1	S	S	S	S
M,20.040252	20IE129	DS-TB	S-type - 4.4.1.1	S	S	S	S
M,20.040314	20IE143a	MDR	S-type - 4.4.1.1	R	S	S	S
M,20.040138	20IE57	DS-TB	S-type - 4.4.1.1	S	S	S	S
M,21.040001	21IE01	DS-TB	S-type - 4.4.1.1	S	S	S	S
M,07.0155170	07IE11	DS-TB	Cameroon - 4.6.2.2	S	S	S	S
M,19.013515	19IE153	MDR	mainly T - 4.8	S	S	S	S
M,19.040152	19IE179	DS-TB	mainly T - 4.8	S	S	S	S
M,19.040030	19IE222	DS-TB	mainly T - 4.8	S	S	S	S
M,19.013681	19IE57	DS-TB	Mainly T - 4.8	S	S	S	S
M,19.040240	19IE78	DS-TB	mainly T - 4.8	R	S	S	S
M,20.040017	20IE03	DS-TB	Mainly T - 4.8	S	S	S	S
M,20.040265	20IE133	DS-TB	Mainly T - 4.8	S	S	R	S
M,20.012683	20IE179a	DS-TB	Mainly T - 4.8	S	S	S	S
M,20.040386	20IE196	DS-TB	Mainly T - 4.8	S	S	S	S
M,20.040075	20IE24	DS-TB	Mainly T - 4.8	S	S	R	S
M,21.040096	21IE52	ISO-R	mainly T - 4.8	S	S	S	S
M,21.040113	21IE79b	DS-TB	Mainly T - 4.8	S	S	S	S
M,01.0159101	01IE01	PZA-R	M. bovis - BOV	S	S	S	S
M,09.0162616	09IE10	ISO-R, PZA-R	M. bovis - BOV	failed to grow	failed to grow	failed to grow	failed to grow
M,09.0172112	09IE11	ISO-R	M. bovis - BOV	S	S	S	S
M,09.0164732	09IE13	PZA-R	M. bovis - BOV	S	S	S	S
M,10.0164875	10IE32a	PZA-R	M. bovis - BOV	S	S	S	S
M,11.0160764	11IE38a	PZA-R	M. bovis - BOV	S	S	S	S
M,12.0162743	12IE33a	PZA-R	M. bovis - BOV	failed to grow	failed to grow	failed to grow	failed to grow
M,12.0164490	12IE34	PZA-R	M. bovis - BOV	S	S	S	S
M,10.0172178	10IE42	DS-TB	Euro-American - 4.6.2	S	S	S	S
M,16.040041	16IE42a	PZA-R	M. bovis - BOV	S	S	S	S
M,18.023384	18IE38b	PZA-R	M. bovis - BOV	S	S	S	S
M,11.0172059	11IE35	DS-TB	H37Rv-like - 4.9	S	S	S	S
M,13.0164958	13IE57	MDR	LAM - 4.3.4.2.1	S	S	S	S
M,20.040232	20IE116*	DS-TB	LAM - 4.3.4.2	S	S	S	S
M,19.040134	19IE180	DS-TB	LAM - 4.3.4.1	S	S	S	S
M,12.0161050	12IE37	MDR	Cameroon - 4.6.2.2	S	S	S	S
M,12.0172038	12IE41	DS-TB	Cameroon - 4.6.2.2	S	S	S	S
M,20.040128	20IE51	DS-TB	LAM - 4.3.4.1	S	S	S	S
M,11.0163322	11IE48	MDR	LAM - 4.3.3	S	S	S	S
M,14.0172042	14IE49	MDR	LAM - 4.3.3	S	S	S	S
M,14.0172344	14IE50	MDR	LAM - 4.3.3	S	S	S	S
M,14.0163714	14IE51	MDR	LAM - 4.3.3	S	S	S	S
M,17.040367	17IE38	MDR	LAM - 4.3.3	S	S	S	S
M,19.040106	19IE199	DS-TB	LAM - 4.3.3	S	S	S	S
M,20.013259	20IE184	DS-TB	LAM - 4.3.3	S	S	S	S
M,20.011208	20IE190	DS-TB	LAM - 4.3.3	S	S	S	S
M,20.040192	20IE88	ISO-R, STR-R	LAM - 4.3.3	S	S	S	S
M,19.012953	19IE140	DS-TB	LAM - 4.3.2.1	S	S	S	S
M,20.013528	20IE207b	DS-TB	LAM - 4.3.2	S	S	S	S
M,19.040196	19IE169	DS-TB	Haarlem - 4.1.2.1	S	S	S	S
M,20.040229	20IE107	DS-TB	Haarlem - 4.1.2.1	S	S	S	S
M,20.012406	20IE139a	DS-TB	Haarlem - 4.1.2.1	S	S	S	S
M,20.040212	20IE97*	DS-TB	Haarlem - 4.1.2.1	S	S	S	S
M,21.010184	21IE12	DS-TB	Haarlem - 4.1.2.1	S	S	S	S
M,21.010992	21IE72	DS-TB	Haarlem - 4.1.2.1	S	S	S	S
M,11.0164180	11IE34a	DS-TB	H37Rv-like - 4.9	S	S	S	S
M,12.0172113	12IE42	STR-R	Cameroon - 4.6.2.2	S	S	S	S
M,15.011014	15IE16	DS-TB	H37Rv-like - 4.9	S	S	S	S
M,18.040241	18IE36	DS-TB	H37Rv-like - 4.9	S	S	S	S
M,20.040026	20IE05	DS-TB	H37Rv-like - 4.9	S	S	S	S
M,21.040077	21IE35	DS-TB	H37Rv-like - 4.9	S	S	S	S
M,13.0163873	13IE62	DS-TB	mainly T - 4.8	S	S	S	S
M,19.014717	19IE04	STR-R	Euro-American - 4.5	S	S	S	S
M,19.014948	19IE01	DS-TB	Euro-American - 4.4.2	S	S	S	S
M,19.010407	19IE216	DS-TB	Euro-American - 4.4.2	S	S	S	S
M,19.010316	19IE220	DS-TB	Euro-American - 4.4.2	S	S	S	S
M,20.012505	20IE181	DS-TB	Euro-American - 4.4.2	S	S	S	S
M,20.011171	20IE62	DS-TB	Euro-American - 4.4.2	S	S	S	S
M,20.040111	20IE45	DS-TB	Euro-American - 4.4.1.2	S	S	S	S
M,21.040007	21IE29	DS-TB	Euro-American - 4.4.1.2	S	S	S	S
M,21.040061	21IE34	DS-TB	Euro-American - 4.4.1.2	S	S	S	S
M,19.011384	19IE182	DS-TB	Euro-American - 4.4.1	S	S	S	S
M,13.0172207	13IE55	MDR	Euro-American - 4.2.2	S	S	S	S
M,20.040392	20IE195	DS-TB	Euro-American - 4.1.2	S	S	S	S
M,21.010011	21IE07	DS-TB	Euro-American - 4.1.2	S	S	S	S
M,20.040083	20IE35	DS-TB	Euro-American - 4	S	S	S	S
M,20.040087	20IE36	DS-TB	Euro-American - 4	S	S	S	S
M,20.040148	20IE58	DS-TB	Euro-American - 4	S	S	S	S
M,16.013415	16IE08	ISO-R, PZA-R	EAI Manila - 1.2.1	S	S	S	S
M,18.040075	18IE02	PZA-R	EAI Manila - 1.2.1	S	S	S	S
M,18.040083	18IE03	STR-R, PZA-R	EAI Manila - 1.2.1	S	S	S	S
M,19.040051	19IE72	DS-TB	EAI Manila - 1.2.1	S	S	S	S
M,20.040274	20IE136	DS-TB	EAI Manila - 1.2.1	S	S	S	S
M,20.040315	20IE141b	DS-TB	EAI Manila - 1.2.1	S	S	S	S
M,20.040322	20IE145a	DS-TB	EAI Manila - 1.2.1	S	S	S	S
M,20.040428	20IE200	DS-TB	EAI Manila - 1.2.1	S	S	S	S
M,20.040164	20IE75	DS-TB	EAI Manila - 1.2.1	S	S	S	S
M,20.040186	20IE85	PZA-R	EAI Manila - 1.2.1	S	S	S	S
M,21.040097	21IE53	DS-TB	EAI Manila - 1.2.1	S	S	S	S
M,16.040294	16IE07	PZA-R	EAI - 1.2.2	S	S	S	S
M,16.040419	16IE37	PZA-R	EAI - 1.1.3	S	S	S	S
M,18.040475	18IE33	PZA-R	EAI - 1.1.2	S	S	S	S
M,19.014510	19IE06	DS-TB	EAI - 1.1.2	S	S	S	S
M,19.040098	19IE206	DS-TB	EAI - 1.1.2	S	S	S	S
M,19.040076	19IE73	PZA-R	EAI - 1.1.2	S	S	S	S
M,20.040268	20IE126	DS-TB	EAI - 1.1.2	S	S	S	S
M,20.040081	20IE34	DS-TB	EAI - 1.1.2	S	S	S	S
M,20.040105	20IE47	DS-TB	EAI - 1.1.2	S	S	S	S
M,21.040002	21IE02	DS-TB	EAI - 1.1.2	S	S	S	S
M,19.040429	19IE45	PZA-R	EAI - 1.1.1.1	S	S	S	S
M,20.040453	20IE206	PZA-R	EAI - 1.1.1.1	S	S	S	S
M,16.014371	16IE38	PZA-R	EAI - 1.1.1	S	S	S	S
M,21.040030	21IE19	DS-TB	EAI - 1.1.1	S	S	S	S
M,19.040008	19IE234	DS-TB	Delhi-CAS - 3.1.2.1	S	S	S	S
M,21.040076	21IE38	DS-TB	Delhi-CAS - 3.1.2.1	S	S	S	S
M,20.040231	20IE109	DS-TB	Delhi-CAS - 3	S	S	S	S
M,19.040205	19IE164	DS-TB	Delhi-CAS - 3	S	S	S	S
M,19.013827	19IE55	ISO-R	Delhi-CAS - 3	S	S	S	S
M,19.040307	19IE77	DS-TB	Delhi-CAS - 3	S	S	R	S
M,19.040337	19IE86	DS-TB	Delhi-CAS - 3	S	S	S	S
M,19.012016	20IE120	DS-TB	Delhi-CAS - 3	S	S	S	S
M,20.040260	20IE124	low level ISO	Delhi-CAS - 3	S	S	S	S
M,14.0172138	14IE32	DS-TB	Beijing - 2.2.1	S	S	S	S
M,20.040357	20IE168	DS-TB	Delhi-CAS - 3	S	S	S	S
M,20.011325	20IE189	DS-TB	Delhi-CAS - 3	S	S	S	S
M,20.040069	20IE22	DS-TB	Delhi-CAS - 3	S	S	S	S
M,20.040144	20IE55	DS-TB	Delhi-CAS - 3	S	S	S	S
M,20.011311	20IE65	DS-TB	Delhi-CAS - 3	S	S	S	S
M,20.040203	20IE91	DS-TB	Delhi-CAS - 3	S	S	S	S
M,21.040028	21IE18	DS-TB	Delhi-CAS - 3	S	S	S	S
M,21.040116	21IE74	MDR	Delhi-CAS - 3	S	S	S	S
M,21.040115	21IE86	DS-TB	Delhi-CAS - 3	S	S	S	S
M,20.040153	20IE70	DS-TB	Clade 1 - 4.4.1.2	S	S	S	S
M,06.0156856	06IE04	ISO-R	Cameroon - 4.6.2.2	S	S	S	S
M,07.0159121	07IE03	ISO-R	Cameroon - 4.6.2.2	S	S	S	S
M,14.0172216	14IE35	DS-TB	Beijing - 2.2.1	S	S	S	S
M,15.040207	15IE18	DS-TB	Beijing - 2.2.1	S	S	S	S
M,15.040313	15IE28a	PZA-R	M. bovis - BOV	S	S	S	S
M,18.040170	18IE40a	PZA-R	M. bovis - BOV	S	S	S	S
M,14.0172102	14IE37	ISO-R	Cameroon - 4.6.2.2	S	S	S	S
M,14.0172193	14IE38	ISO-R	Cameroon - 4.6.2.2	S	S	S	S
M,15.040064	15IE19	ISO-R	Cameroon - 4.6.2.2	S	S	S	S
M,17.040359	17IE26	DS-TB	Cameroon - 4.6.2.2	S	S	S	S
M,19.040484	19IE14	ISO-R	Cameroon - 4.6.2.2	S	S	S	S
M,19.040433	19IE30	DS-TB	Cameroon - 4.6.2.2	S	S	S	S
M,19.013891	19IE48	DS-TB	Cameroon - 4.6.2.2	S	S	S	S
M,20.040224	20IE108	DS-TB	Cameroon - 4.6.2.2	S	S	S	S
M,20.040044	20IE13	DS-TB	Cameroon - 4.6.2.2	S	S	S	S
M,19.040044	19IE218	DS-TB	Beijing - 2.2.1.1	S	S	S	S
M,19.040427	19IE47	DS-TB	Beijing - 2.2.1.1	S	S	S	S
M,19.040409	19IE49	DS-TB	Beijing - 2.2.1.1	S	S	S	S
M,20.040170	20IE77	DS-TB	Beijing - 2.2.1.1	S	S	S	S
M,05.0150293	05IE04	MDR	Beijing - 2.2.1	S	S	S	S
M,14.0172036	14IE31	DS-TB	Beijing - 2.2.1	S	S	S	S
M,20.040251	20IE119	DS-TB	LAM - 4.3.4.1	S	S	S	S
M,14.0161545	14IE33	DS-TB	Beijing - 2.2.1	S	S	S	S
M,14.0172071	14IE34	DS-TB	Beijing - 2.2.1	failed to grow	failed to grow	failed to grow	failed to grow
M,20.040354	20IE154	DS-TB	Delhi-CAS - 3	S	S	S	S
M,14.0172054	14IE43	DS-TB	Beijing - 2.2.1	S	S	S	S
M,20.040098	20IE37	DS-TB	LAM - 4.3.4.1	S	S	S	S
M,16.040011	16IE32	DS-TB	Beijing - 2.2.1	S	S	S	S
M,19.040248	19IE114	DS-TB	Beijing - 2.2.1	S	S	R	S
M,19.011882	19IE139	DS-TB	Beijing - 2.2.1	S	S	S	S
M,19.040509	19IE15	DS-TB	Beijing - 2.2.1	S	S	S	S
M,19.040418	19IE44	DS-TB	Beijing - 2.2.1	S	S	S	S
M,19.040332	19IE81	DS-TB	Beijing - 2.2.1	S	S	S	S
M,20.040243	20IE118	DS-TB	Beijing - 2.2.1	S	S	S	S
M,20.040281	20IE128	DS-TB	Beijing - 2.2.1	S	S	S	S
M,21.010628	21IE48	MDR	Beijing - 2.2.1	S	S	S	S
